# Supplementary material for: The success elements of humor use in workplace leadership: A proposed framework with cognitive and emotional competencies
Source: PLoS One. 2024 May 31;19(5):e0304650. doi: 10.1371/journal.pone.0304650 (PMC11142654; doi:10.1371/journal.pone.0304650)
Supplement: S1 File — (XLSX) [file pone.0304650.s002.xlsx]

## Sheet: Collated examples
	Theme	Example 1	Example 2	Example 3	Example 4	Example 5
	Read the context	[TS] I need to look at the complexity of the system that I'm working in, to know whether humour is appropriate in that particular forum or not.	[JB] you know I was talking to my friends who are tradies about this. And they would tell me the type of jokes that they share on the work site and I said 'I would be fired in a heartbeat if I said one of those jokes I would be fired in a heartbeat,' 'cause the context and the situation is so completely different.	[RG] you gotta think of the contexts, okay I'm potentially restructuring here, people gonna lose their jobs, it's serious, it's probably not a good idea to try to make light of any of situation... it's just creating that mood in general, wouldn't, doesn't help	[GG] There is an aspect of... a need to read the person, and read their body language, and things like that... to you know where they're at, and by understand that, then you know... how much comedy to deploy... I mean if you're talking to someone who is absolutely stolid, comedy may not be the first thing that you go in with.	[RD] you have to know your audience, and you have to know what kind of humour you gonna use. There's a lot of arrows in a humour quiver…… you have to read and understand the person before you start using it.	[JK] I do think the relationships matter, in colouring the context of the joke, even a joke that is harmless, if someone you know, if said by someone higher up, you might question why they said it, who they're aiming it at, you know, it becomes more political too. So, I think that matters.	[RD] So if I was using humour at somebody, I want to get to know the person first, and get a feeling about how they'll take it, and test the waters. If they react negatively, I'll back off.	[MB] I suppose when a boss comes, and they're external, it's all of a sudden you don't have this pre-existing relationship, like it's that authority, it's sort of changes the dynamic a little bit versus "oh.. we've always been working together", so yeh, there were a few differences, but um... they were slight differences, but I think it was actually better being a little bit less approachable in …	[JB] I didn't know them that well. So I knew, maybe of the 30, less 10 percent I'd met before. So I didn't know them, whereas maybe if I said that to a group of people I knew and they knew me... So yeah, I didn't know them well at all. But that was an example where I tried to use humour, just to lighten the mood because I could tell that people were getting frustrated that it was getting late, bu…	[HC] probably when I first meet people, I'm less inclined to use humour, until I sort of tested the waters to see okay, is this person capable of dealing with my humour, my jokes?	[JB] so I think at xx University workplace, very conservative when it comes to humour... but if I was a tradie... you'd make a joke about anything... the type of jokes that they share on the work site... I would be fired in a heartbeat... 'cause the context and the situation is so completely different.	[HC] In this day and age, people have to be mindful of the way that they use humour. Some people can take it out of context... so, certainly there's a place for humour, I love a bit of banter in the workplace, having said that I recognise that there're other people that do not. So, only use it in the context that I think it would be well received.
	Intention and motivation	[RG] he tried to pass himself off as one of the lads, and he's really easy to get along with and talk to, but he had a really serious agenda	[TS] do I come from a naturally heart felt sort of compassionate caring position, or do I come from real head based.. I don't really give a stuff about everybody else, I'm gonna say a joke and if people find it offensive then so be it, it's different	[TS] when I have attempted to make fun of.. one of my leaders, then it comes back to why am I doing that? Is my intention to make fun of them because I'm attempting to pull them down to a different level, is my attempt to make fun of them again to provide a bit of levity in the conversation	[FF] the programs we run can be quite tough on the people…... if you can make them laugh, it's actually easier to make people deal with difficult things if they like you, and it's very difficult to not like somebody who you're laughing with.	[RD] most people do not actually want to cause offence, most people don't, even people who might say something inappropriate... don't want to cause offence and they got caught out because somebody who wasn't suppose to hear it, heard it.	[GG] you de-escalate that situation, and you de-escalate that through comedy.	[TS] it comes back to intention, if I'm doing it for me, to make me feel good, to make me look good, to make me appear humorous to people, then is that the right... am I doing it from the right place?	[PS] It bought some time, and then you know, it completely diffused an issue that could be made bigger than it really is	[TS] so what's my intent in using humour in this particular point of time? If my intent was to denigrate you in some way, then that's not a true intention for using humour to the benefit.. again, this comes back to the whole point of how do I keep myself and others safe. If I was going to crack a joke about your gender, because I was in a room full of blokes, and I thought they're all gonna find …	[GG] I think there's an aspect of... call it her professional duty to maximise profits for her company..	[FF] You know people come out with something and you think "my god, that is the funniest thing I've heard for ages, but they weren't actually trying to be funny.
	Judgement and decision making	[CH] as soon as that joke landed, there was no way, we were going get that job, I just remember sitting there feeling uncomfortable... it was a sexist joke about a woman secretary	[JB] it's all around the situation. And also I guess, society norms. I am a male leading a team of 13 women... I would walk myself out the door if I ever made a sexist joke or sexist comment or anything along those lines, it would be so inappropriate. I would lose respect, I would lose credibility, all the things that add to it.	[TS] this comes back to the whole point of how do I keep myself and others safe. If I was going to crack a joke about your gender, because I was in a room full of blokes, and I thought they're all gonna find that funny.. then that's not an appropriate use of humour.	[JK] He should have realised that it was a dead horse that he was beating multiple times, you know, say it once, it was funny, and then second time, just stop, it's not funny anymore	[FF] So sometimes a serious topic is a serious topic, and then if you throw humour into the mix, you actually take the tension away from the topic, which is not always helpful.	[SF] I know that person is sensitive, but again… whatever is going through my brain was filtered out, and I didn't use my judgement to stop myself in time.	[GG] he was making a joke about a maths problem, that nobody understood... and he was chuckling into his own beard, and we were just looking at each other "I don't understand what he was saying" I'm sure if he made the same joke with whole bunch of maths professors... They'd be chuckling to themselves... But to people who just have no idea, students who have no idea, nah...
	Skillful delivery	[JK] It's all about timing isn't it? So, part of what makes something funny or amusing is the timing of being able to.. and that's what I think people have to be, kind of innately born with…	[FF] I would actually almost say, as soon as you think it's something people expect from you, you're probably doing it too much... and it's probably become less useful	[PS] you gotta know when to pause, when to look sidewards... and some people would still do better than others... I think it's quite genetic… Because I think it's linked to intelligence, I really do.	[RD] you know what to say, but you spend half of your time thinking about whether it's appropriate, what does people might think, if I said this, what would happen, is this right for me to say, could I make it better... so by the time you actually land on the fact that I can say this, it's long gone!... You over think it! And you're not confident to just throw it out there.	[MB] it might be a little bit of confidencing as well, like you might know what to say, but if you know, individual personality is not too confident to like have everyone... 'coz humour obviously involve everyone paying attention to you, being the centre of attention, if you don't like that, you're not gonna want to say the zinger and things like that.	[CH] he overstep the boundary too quickly, he didn't read the situation very well, and he was, he was uncomfortable, in telling it, which makes them even more uncomfortable.	[JB] so what I would have said is 'Look, I know it's very dangerous for me to get in between a group of people and lunch. But I promise the next session will go as quickly as possible,' I think I crossed the line when I said I'd lose my job. I think that's when I feel like I'd crossed the line. Because if I'd stopped with the initial comment people would have been fine.
	Understanding feedback	[HC] she thought it was hilarious, but that rest of the room was silent, and it was awkward…… There was the silence, and then there was, the facilitator then kind of jumping in and trying to quickly divert the attention and change subjects	[CH] They were silent, they tried to move pass it very quickly, but the temperature of the room changed completely, from "nice to meet you" to just no volume… and from then on in, it was always awkward.	[SF] she just goes "God, I hate people!" And we were just kind like "but why you're in HR?!... You are in the wrong job!" she didn't get defensive... she had a great laugh. So, the fact that you could tease her and then she would laugh in response and go "how stupid is that?"... because otherwise it could've created quite a lot of tension, if she had taken offence or because she actually was dist…	[JK] when someone... is not good at humour, and attempts to do it, it becomes very awkward. And then it makes you question their abilities as leader in general, even though, it might not have anything to do the leadership abilities, just the fact that he doesn't know when to stop, or he doesn't know that it's not funny anymore, it makes you question their discernment and their social skills	[PS] they didn't really say anything, they were equally embarrassed really...... at the time, I was definitely embarrassed for her, because I think... it was a little humiliating, I don't think that was the intent, but that certainly, it was a little bit humiliating, so I thought more for her. Afterwards, I felt... I wouldn't say I felt embarrassed for him [the CEO], but I just thought, he's real…	[TS] so there'd be some people who tell jokes regardless around the impact it has... and there'd be people who will really think a little bit more deeply about the context, and how that might be perceived.
							[HC] some cultures maybe would take that really personally, I mean even some Australian would too, that comes back to knowing when is the right time to use different humour, but certainly some of our sarcasm wouldn't be taken well by other cultures neither	[RD] when I was a graduate in my previous job, I had.. I was working in a German engineering company. Now there's not a lot of humour that happens in a German engineering company, as you can imagine... the humour was very targeted at a time. So I didn't have a lot of very funny leaders, you know, the joke about Germans is, you know, German leadership is no laughing matter, kinda thing.	[MB] this is trying to disentangle his actual personality from his management style, and I suppose the Australian personality might be a little bit more outgoing, a little bit more sarcastic, a little bit more playful, but then again, the second boss, the one who was more stoic, and less playful, was actually Australian, and was just less like crazy, less funny, so in terms of like, all that sort…
